# Supplementary material for: Global and regional estimates of the contribution of herpes simplex virus type 2 infection to HIV incidence: a population attributable fraction analysis using published epidemiological data
Source: Lancet Infect Dis. 2020 Feb;20(2):240–9. doi: 10.1016/S1473-3099(19)30470-0 (PMC6990396; doi:10.1016/S1473-3099(19)30470-0)
Supplement: Supplementary appendix 1 [file mmc1.xlsx]

## Sheet: FSW and MSM HSV-2 prevalence
First author	Year published	WHO region	Country or Area	City/town/area	Study name	Study year	Group tested	Assay	Cut-off	Sex	Age (years)	N	N HSV-2+	% HSV-2	Ref number	Comments
Baeten, Baeten, Chohan	2007, 2009, 2009	Africa	Kenya	Mombasa	Unknown	1993-2003	HIV- female commercial sex workers	IgG ELISA (HerpeSelect 2, Focus Diagnostics)	Unknown	F	26 (IQR 22-31)	1206	972	80.597	1, 2, 3	Low positives included
Bohl	2010	Americas	United States of America	San Francisco	US National HIV Behavioural Surveillance (NHBS) survey for MSM	2008	MSM	HerpeSelect 2 IgG ELISA (Focus Diagnostics, Cypress, CA)	3.5	M	18->=50	460	129	28.0435	4
Bohl	2010	Americas	United States of America	San Francisco	US National HIV Behavioural Surveillance (NHBS) survey for MSM	2008	MSM	HerpeSelect 2 IgG ELISA (Focus Diagnostics, Cypress, CA)	3.5	M	18-29	149	10	6.71141	4
Bohl	2010	Americas	United States of America	San Francisco	US National HIV Behavioural Surveillance (NHBS) survey for MSM	2008	MSM	HerpeSelect 2 IgG ELISA (Focus Diagnostics, Cypress, CA)	3.5	M	30-39	135	32	23.7037	4
Bohl	2010	Americas	United States of America	San Francisco	US National HIV Behavioural Surveillance (NHBS) survey for MSM	2008	MSM	HerpeSelect 2 IgG ELISA (Focus Diagnostics, Cypress, CA)	3.5	M	40-49	119	53	44.5378	4
Bohl	2010	Americas	United States of America	San Francisco	US National HIV Behavioural Surveillance (NHBS) survey for MSM	2008	MSM	HerpeSelect 2 IgG ELISA (Focus Diagnostics, Cypress, CA)	3.5	M	>=50	57	34	59.6491	4
Braunstein, Braunstein, Braunstein	2011, 2011, 2010	Africa	Rwanda	Kigali	Unknown	2006-2007	Female commercial sex workers	HerpeSelect 2 IgG ELISA (Focus Technologies, USA)	3.5	F	25.0 (18-49)	800	478.4	59.8	5, 6, 7
Brown	2006	Americas	United States of America	New York, New York; San Francisco, California; Seattle, Washington; Boston, Massachusetts; Chicago, Illinois; and Denver, Colorado	EXPLORE	1999-2001	HIV- MSM part of a behavioural intervention trial (baseline)	HerpeSelect type 2 ELISA (Focus Diagnostics, Cypress, CA); samples between 1.1 and 3.5 confirmed by Western blot	1.1	M	33 (IQR 27-39)	3909	793	20.2865	8
Carcamo	2012	Americas	Peru	National	PREVEN	2002-2003	Female commercial sex workers	ELISA (HerpeSelect HSV-2, Focus Technologies, Cypress, CA, USA)	3.5	F	18-29	381	257	60.6	9	Age-adjusted
Chen	2005	Western Pacific	China	Kunming, Yunnan Province	Unknown	1999-2000	Female commercial sex workers	IgG ELISA (HerpeSelect, Focus Technologies, Cypress, USA)	Manufacturer's recommendation	F	24.7 (15-39)	505	327	64.7525	10
Chen	2005	Western Pacific	China	Kunming, Yunnan Province	Unknown	1999-2000	Female commercial sex workers	IgG ELISA (HerpeSelect, Focus Technologies, Cypress, USA)	Manufacturer's recommendation	F	15-19	70	59.01	84.3	10	Data by age don't correspond to overall data
Chen	2005	Western Pacific	China	Kunming, Yunnan Province	Unknown	1999-2000	Female commercial sex workers	IgG ELISA (HerpeSelect, Focus Technologies, Cypress, USA)	Manufacturer's recommendation	F	20-24	204	177.072	86.8	10	Data by age don't correspond to overall data
Chen	2005	Western Pacific	China	Kunming, Yunnan Province	Unknown	1999-2000	Female commercial sex workers	IgG ELISA (HerpeSelect, Focus Technologies, Cypress, USA)	Manufacturer's recommendation	F	25-29	144	115.056	79.9	10	Data by age don't correspond to overall data
Chen	2005	Western Pacific	China	Kunming, Yunnan Province	Unknown	1999-2000	Female commercial sex workers	IgG ELISA (HerpeSelect, Focus Technologies, Cypress, USA)	Manufacturer's recommendation	F	30-34	62	53.01	85.5	10	Data by age don't correspond to overall data
Chen	2005	Western Pacific	China	Kunming, Yunnan Province	Unknown	1999-2000	Female commercial sex workers	IgG ELISA (HerpeSelect, Focus Technologies, Cypress, USA)	Manufacturer's recommendation	F	35-39	25	22	88	10	Data by age don't correspond to overall data
Davies	2007	South-East Asia	Indonesia	Kupang, West Timor	Unknown	1999-2000	Female commercial sex workers	HerpeSelect 2 ELISA IgG (Focus Technologies); equivocal samples tested by Western blot	3.5	F	29.8	165	149	90.303	11
Toure Kane, Diawara	2009, 2008	Africa	Senegal	National	Unknown	2006	Female commercial sex workers	HSV-2 IgG ELISA (Kalon Biologicals Ltd., Aldershot, United Kingdom)	Unknown	F	<20->=30	604		88.41	12, 13
Toure Kane, Diawara	2009, 2008	Africa	Senegal	National	Unknown	2006	Female commercial sex workers	HSV-2 IgG ELISA (Kalon Biologicals Ltd., Aldershot, United Kingdom)	Unknown	F	<20			25	12, 13
Toure Kane, Diawara	2009, 2008	Africa	Senegal	National	Unknown	2006	Female commercial sex workers	HSV-2 IgG ELISA (Kalon Biologicals Ltd., Aldershot, United Kingdom)	Unknown	F	20-24			61.1	12, 13
Toure Kane, Diawara	2009, 2008	Africa	Senegal	National	Unknown	2006	Female commercial sex workers	HSV-2 IgG ELISA (Kalon Biologicals Ltd., Aldershot, United Kingdom)	Unknown	F	25-29			85.22	12, 13
Toure Kane, Diawara	2009, 2008	Africa	Senegal	National	Unknown	2006	Female commercial sex workers	HSV-2 IgG ELISA (Kalon Biologicals Ltd., Aldershot, United Kingdom)	Unknown	F	>=30			94	12, 13
Dolar	2006	Europe	Turkey	Unknown	Unknown	Unknown	Female commercial sex workers	HSV-1 and HSV-2 IgG ELISA (Euroimmun) and HerpeSelect HSV-1 and HSV-2 IgG ELISA (Focus Technologies, Cypress, CA, USA)	Unknown	F	26.8 (18-50)	483	299	61.9048	14
Dolar	2006	Europe	Turkey	Unknown	Unknown	Unknown	Female commercial sex workers	HSV-1 and HSV-2 IgG ELISA (Euroimmun) and HerpeSelect HSV-1 and HSV-2 IgG ELISA (Focus Technologies, Cypress, CA, USA)	Unknown	F	18-25	264	150	56.8182	14
Dolar	2006	Europe	Turkey	Unknown	Unknown	Unknown	Female commercial sex workers	HSV-1 and HSV-2 IgG ELISA (Euroimmun) and HerpeSelect HSV-1 and HSV-2 IgG ELISA (Focus Technologies, Cypress, CA, USA)	Unknown	F	26-30	105	71	67.619	14
Dolar	2006	Europe	Turkey	Unknown	Unknown	Unknown	Female commercial sex workers	HSV-1 and HSV-2 IgG ELISA (Euroimmun) and HerpeSelect HSV-1 and HSV-2 IgG ELISA (Focus Technologies, Cypress, CA, USA)	Unknown	F	31-35	60	37	61.6667	14
Dolar	2006	Europe	Turkey	Unknown	Unknown	Unknown	Female commercial sex workers	HSV-1 and HSV-2 IgG ELISA (Euroimmun) and HerpeSelect HSV-1 and HSV-2 IgG ELISA (Focus Technologies, Cypress, CA, USA)	Unknown	F	36-50	54	32	59.2593	14
Fox	2006	Europe	United Kingdom of Great Britain and Northern Ireland	London	Praed Street Project	1985-2000	Female commercial sex workers	Type-specific ELISA used by Public Health England	Unknown	F	16->30	453	272	60.0442	15
Fox	2006	Europe	United Kingdom of Great Britain and Northern Ireland	London	Praed Street Project	1985-2000	Female commercial sex workers	Type-specific ELISA used by Public Health England	Unknown	F	16-20	65	38	58.4615	15
Fox	2006	Europe	United Kingdom of Great Britain and Northern Ireland	London	Praed Street Project	1985-2000	Female commercial sex workers	Type-specific ELISA used by Public Health England	Unknown	F	21-24	128	73	57.0312	15
Fox	2006	Europe	United Kingdom of Great Britain and Northern Ireland	London	Praed Street Project	1985-2000	Female commercial sex workers	Type-specific ELISA used by Public Health England	Unknown	F	25-30	161	93	57.764	15
Fox	2006	Europe	United Kingdom of Great Britain and Northern Ireland	London	Praed Street Project	1985-2000	Female commercial sex workers	Type-specific ELISA used by Public Health England	Unknown	F	>30	97	67	69.0722	15
Hill	2009	Europe	United Kingdom of Great Britain and Northern Ireland	Various across England and Wales	Unknown	2003	MSM	Pair of type-specific enzyme immunoassays	>50%	M	<25->=45	3968	912.64	23	16
Hill	2009	Europe	United Kingdom of Great Britain and Northern Ireland	Various across England and Wales	Unknown	2003	MSM	Pair of type-specific enzyme immunoassays	>50%	M	<25	1283	89.81	7	16
Hill	2009	Europe	United Kingdom of Great Britain and Northern Ireland	Various across England and Wales	Unknown	2003	MSM	Pair of type-specific enzyme immunoassays	>50%	M	25-34	889	160.02	18	16
Hill	2009	Europe	United Kingdom of Great Britain and Northern Ireland	Various across England and Wales	Unknown	2003	MSM	Pair of type-specific enzyme immunoassays	>50%	M	35-44	895	295.35	33	16
Hill	2009	Europe	United Kingdom of Great Britain and Northern Ireland	Various across England and Wales	Unknown	2003	MSM	Pair of type-specific enzyme immunoassays	>50%	M	>=45	901	378.42	42	16
Holtz	2012	South-East Asia	Thailand	Bangkok, and Samut Prakarn, Chachoensao, Pathumthani, Nonthaburi, Nakorn Pathom and Samut Sakom provinces	Unknown	2006	MSM	HSV-2 IgG ELISA (HerpeSelect 2, Focus Diagnostics, Cypress, CA)	1.1	M	28 (18-56)	1541	319	20.7008	17
Uma	2005	South-East Asia	India	Chennai	Unknown	2004	Female commercial sex workers	HSV-2 IgG ELISA (Focus Technologies, Cypress, CA	Unknown	F	33 (18-40)	582	382	65.6357	18
Jin, Jin	2006, 2010	Western Pacific	Australia	Sydney	Health in Men (HIM) cohort study	2001-2004	HIV- MSM	Enzygnost anti-HSV IgG ELISA (Behring); positives tested for HSV-2 using HerpeSelect 2 ELISA IgG (Focus Technologies); equivocal samples tested by Western blot. Samples positive for both Enzygnost and HerpeSelect 2 tested for HSV-1 using HerpeSelect 1 ELISA IgG (Focus Technologies) and Western blot	3.5	M	35 (18-75)	1371	319	23.2677	19, 20
Jin, Jin	2006, 2010	Western Pacific	Australia	Sydney	Health in Men (HIM) cohort study	2001-2004	HIV- MSM	Enzygnost anti-HSV IgG ELISA (Behring); positives tested for HSV-2 using HerpeSelect 2 ELISA IgG (Focus Technologies); equivocal samples tested by Western blot. Samples positive for both Enzygnost and HerpeSelect 2 tested for HSV-1 using HerpeSelect 1 ELISA IgG (Focus Technologies) and Western blot	3.5	M	<25	144	13	9.02778	19, 20
Jin, Jin	2006, 2010	Western Pacific	Australia	Sydney	Health in Men (HIM) cohort study	2001-2004	HIV- MSM	Enzygnost anti-HSV IgG ELISA (Behring); positives tested for HSV-2 using HerpeSelect 2 ELISA IgG (Focus Technologies); equivocal samples tested by Western blot. Samples positive for both Enzygnost and HerpeSelect 2 tested for HSV-1 using HerpeSelect 1 ELISA IgG (Focus Technologies) and Western blot	3.5	M	25-34	522	68	13.0268	19, 20
Jin, Jin	2006, 2010	Western Pacific	Australia	Sydney	Health in Men (HIM) cohort study	2001-2004	HIV- MSM	Enzygnost anti-HSV IgG ELISA (Behring); positives tested for HSV-2 using HerpeSelect 2 ELISA IgG (Focus Technologies); equivocal samples tested by Western blot. Samples positive for both Enzygnost and HerpeSelect 2 tested for HSV-1 using HerpeSelect 1 ELISA IgG (Focus Technologies) and Western blot	3.5	M	35-44	470	133	28.2979	19, 20
Jin, Jin	2006, 2010	Western Pacific	Australia	Sydney	Health in Men (HIM) cohort study	2001-2004	HIV- MSM	Enzygnost anti-HSV IgG ELISA (Behring); positives tested for HSV-2 using HerpeSelect 2 ELISA IgG (Focus Technologies); equivocal samples tested by Western blot. Samples positive for both Enzygnost and HerpeSelect 2 tested for HSV-1 using HerpeSelect 1 ELISA IgG (Focus Technologies) and Western blot	3.5	M	45-54	178	71	39.8876	19, 20
Jin, Jin	2006, 2010	Western Pacific	Australia	Sydney	Health in Men (HIM) cohort study	2001-2004	HIV- MSM	Enzygnost anti-HSV IgG ELISA (Behring); positives tested for HSV-2 using HerpeSelect 2 ELISA IgG (Focus Technologies); equivocal samples tested by Western blot. Samples positive for both Enzygnost and HerpeSelect 2 tested for HSV-1 using HerpeSelect 1 ELISA IgG (Focus Technologies) and Western blot	3.5	M	>54	57	34	59.6491	19, 20
Lama	2006	Americas	Peru	Sullana, Piura, Lima/Callao, Iquitos, Pucallpa and Arequipa	Unknown	2002-2003	MSM	Type-specific ELISA (Focus Technology)	3.5	M	24 (18-71)	3280	1518	46.2805	21
Lama	2006	Americas	Peru	Sullana, Piura, Lima/Callao, Iquitos, Pucallpa and Arequipa	Unknown	2002-2003	MSM	Type-specific ELISA (Focus Technology)	3.5	M	18-20			20	21	Estimated from figure
Lama	2006	Americas	Peru	Sullana, Piura, Lima/Callao, Iquitos, Pucallpa and Arequipa	Unknown	2002-2003	MSM	Type-specific ELISA (Focus Technology)	3.5	M	21-30			46	21	Estimated from figure
Lama	2006	Americas	Peru	Sullana, Piura, Lima/Callao, Iquitos, Pucallpa and Arequipa	Unknown	2002-2003	MSM	Type-specific ELISA (Focus Technology)	3.5	M	31-40			71	21	Estimated from figure
Lama	2006	Americas	Peru	Sullana, Piura, Lima/Callao, Iquitos, Pucallpa and Arequipa	Unknown	2002-2003	MSM	Type-specific ELISA (Focus Technology)	3.5	M	>40			75	21	Estimated from figure
Lupi	2011	Americas	Brazil	Rio de Janeiro	Unknown	1996-1997	HIV- MSM	Type-specific ELISA (Clark Laboratories, PA, USA)	Unknown	M	31.2 (18-67)	170	67	39.4118	22
Nagot	2007	Africa	Burkina Faso	Bobo-Dioulasso	Unknown	2002-2003	Female commercial sex workers	IgG ELISA (Kalon Biologicals Ltd, Aldershot, United Kingdom)	Unknown	F	28 (16-54)	273	191.373	70.1	23
O'Farrell, Thuong	2007, 2007	Western Pacific	Viet Nam	Lai Chau, Quang Tri, An Giang, Dong Thap and Kien Giang	Unknown	2002-2003	Female commercial sex workers	Test kit EC 131 (Genzyme Virotech GmbH, Russelsheim, Germany 2003)	Unknown	F	<15->29	904	250.408	27.7	24, 25
O'Farrell, Thuong	2007, 2007	Western Pacific	Viet Nam	Lai Chau, Quang Tri, An Giang, Dong Thap and Kien Giang	Unknown	2002-2003	Female commercial sex workers	Test kit EC 131 (Genzyme Virotech GmbH, Russelsheim, Germany 2003)	Unknown	F	=<20	212.44	33.9904	16	24, 25
O'Farrell, Thuong	2007, 2007	Western Pacific	Viet Nam	Lai Chau, Quang Tri, An Giang, Dong Thap and Kien Giang	Unknown	2002-2003	Female commercial sex workers	Test kit EC 131 (Genzyme Virotech GmbH, Russelsheim, Germany 2003)	Unknown	F	>20	691.56	216.418	31.2941	24, 25
Papadogeorgaki	2006	Europe	Greece	Athens	Unknown	2005	Female commercial sex workers	Type-specific EIA (HerpeSelect, Focus Diagnostics)	Unknown	F	39.7 (19->=65)	299	208.005	69.5669	26
Papadogeorgaki	2006	Europe	Greece	Athens	Unknown	2005	Female commercial sex workers	Type-specific EIA (HerpeSelect, Focus Diagnostics)	Unknown	F	19-24	21	6.993	33.3	26
Papadogeorgaki	2006	Europe	Greece	Athens	Unknown	2005	Female commercial sex workers	Type-specific EIA (HerpeSelect, Focus Diagnostics)	Unknown	F	25-34	78	40.014	51.3	26
Papadogeorgaki	2006	Europe	Greece	Athens	Unknown	2005	Female commercial sex workers	Type-specific EIA (HerpeSelect, Focus Diagnostics)	Unknown	F	35-44	93	70.029	75.3	26
Papadogeorgaki	2006	Europe	Greece	Athens	Unknown	2005	Female commercial sex workers	Type-specific EIA (HerpeSelect, Focus Diagnostics)	Unknown	F	45-54	79	65.965	83.5	26
Papadogeorgaki	2006	Europe	Greece	Athens	Unknown	2005	Female commercial sex workers	Type-specific EIA (HerpeSelect, Focus Diagnostics)	Unknown	F	>=55	28	25.004	89.3	26
Rodrigues	2009	Americas	Brazil	Rio de Janeiro	Unknown	1994-1998	HIV- MSM	HSV-2 IgG ELISA (HerpeSelect, Focus Technologies, Cypress, CA)	3.5	M	27.5 (IQR 18-49)	403	184	45.6576	27
Sanchez	2007	Americas	Peru	Lima	Unknown	2002	MSM	Type-specific ELISA (Focus Technology, Cypress, CA)	3.5	M	25 (18-66)	1358	692.58	51	28
Shin	2007	Western Pacific	Republic of Korea	Two large cities	Unknown	Unknown	Female commercial sex workers	HerpeSelect 2 ELISA IgG (Focus Technologies, Memphis, TN, USA)	Manufacturer's recommendation	F	20-49	304	248	81.5789	29
Shin	2007	Western Pacific	Republic of Korea	Two large cities	Unknown	Unknown	Female commercial sex workers	HerpeSelect 2 ELISA IgG (Focus Technologies, Memphis, TN, USA)	Manufacturer's recommendation	F	20-29	234	183	78.2051	29
Shin	2007	Western Pacific	Republic of Korea	Two large cities	Unknown	Unknown	Female commercial sex workers	HerpeSelect 2 ELISA IgG (Focus Technologies, Memphis, TN, USA)	Manufacturer's recommendation	F	30-39	65	60	92.3077	29
Shin	2007	Western Pacific	Republic of Korea	Two large cities	Unknown	Unknown	Female commercial sex workers	HerpeSelect 2 ELISA IgG (Focus Technologies, Memphis, TN, USA)	Manufacturer's recommendation	F	40-49	5	5	100	29
Wang, Wang, Wang, Wang, Wang	2008, 2012, 2011, 2009, 2011	Western Pacific	China	Kaiyuan city, Yunnan Province	Unknown	2006-2009	Female commercial sex workers	HerpeSelect 2 ELISA IgG (Focus, USA)	Unknown	F	23 (16-52)	2051	1228	59.8732	30, 31, 32, 33, 34
Wang, Wang, Wang, Wang, Wang	2008, 2012, 2011, 2009, 2011	Western Pacific	China	Kaiyuan city, Yunnan Province	Unknown	2006-2009	Female commercial sex workers	HerpeSelect 2 ELISA IgG (Focus, USA)	Unknown	F	16-20	225	136	60.4444	30, 31, 32, 33, 34
Wang, Wang, Wang, Wang, Wang	2008, 2012, 2011, 2009, 2011	Western Pacific	China	Kaiyuan city, Yunnan Province	Unknown	2006-2009	Female commercial sex workers	HerpeSelect 2 ELISA IgG (Focus, USA)	Unknown	F	21-25	255	178	69.8039	30, 31, 32, 33, 34
Wang, Wang, Wang, Wang, Wang	2008, 2012, 2011, 2009, 2011	Western Pacific	China	Kaiyuan city, Yunnan Province	Unknown	2006-2009	Female commercial sex workers	HerpeSelect 2 ELISA IgG (Focus, USA)	Unknown	F	26-52	257	188	73.1518	30, 31, 32, 33, 34
Xu, Yao	2012, 2012	Western Pacific	China	Kaiyuan city, Yunnan Province	Unknown	2007	Female commercial sex workers	HerpeSelect 2 ELISA IgG (Focus Diagnostics, Cypress, CA, USA)	Unknown	F	25 (16-54)	705	501.255	71.1	35, 36
Wang	2012	Western Pacific	China	Hekou, Yunnan Province	Unknown	2009	Female commercial sex workers	HerpeSelect 2 ELISA IgG (Focus Technologies, Cypress, CA)	Unknown	F	<21->=21	345	201	58.2609	37
Yang	2011	Western Pacific	China	Minhang district, Shanghai	Unknown	2008-2009	Female commercial sex workers	HSV-2 IgG ELISA (HerpeSelect 2, Focus Technologies, CA, USA)	Manufacturer's recommendation	F	16-52	793	375	47.2888	38
Yang	2011	Western Pacific	China	Minhang district, Shanghai	Unknown	2008-2009	Female commercial sex workers	HSV-2 IgG ELISA (HerpeSelect 2, Focus Technologies, CA, USA)	Manufacturer's recommendation	F	16-20	126	28	22.2222	38
Yang	2011	Western Pacific	China	Minhang district, Shanghai	Unknown	2008-2009	Female commercial sex workers	HSV-2 IgG ELISA (HerpeSelect 2, Focus Technologies, CA, USA)	Manufacturer's recommendation	F	21-30	467	225	48.1799	38
Yang	2011	Western Pacific	China	Minhang district, Shanghai	Unknown	2008-2009	Female commercial sex workers	HSV-2 IgG ELISA (HerpeSelect 2, Focus Technologies, CA, USA)	Manufacturer's recommendation	F	31-40	178	108	60.6742	38
Yang	2011	Western Pacific	China	Minhang district, Shanghai	Unknown	2008-2009	Female commercial sex workers	HSV-2 IgG ELISA (HerpeSelect 2, Focus Technologies, CA, USA)	Manufacturer's recommendation	F	41-52	22	14	63.6364	38
Yin	2012	Western Pacific	China	Shenzhen, Guangzhou and Changzhou	Unknown	2009-2010	MSM	HSV-2 IgG ELISA (Captia HSV-2 type-specific IgG, Trinity Biotech, Jamestown, NY, USA)	Unknown	M	30.14 (18-66)	1462	234	16.0055	39
Yin	2012	Western Pacific	China	Shenzhen, Guangzhou and Changzhou	Unknown	2009-2010	MSM	HSV-2 IgG ELISA (Captia HSV-2 type-specific IgG, Trinity Biotech, Jamestown, NY, USA)	Unknown	M	=<30	872	103	11.8119	39
Yin	2012	Western Pacific	China	Shenzhen, Guangzhou and Changzhou	Unknown	2009-2010	MSM	HSV-2 IgG ELISA (Captia HSV-2 type-specific IgG, Trinity Biotech, Jamestown, NY, USA)	Unknown	M	>30	590	131	22.2034	39
Yun	2008	Western Pacific	Republic of Korea	Seoul	Unknown	2003	Female commercial sex workers	HSV-2 IgG ELISA (HerpeSelect 2, Focus Diagnostics, Cypress, CA)	Unknown	F	24 (20-44)	188	162	86.1702	40
Baltzer	2009	Africa	Kenya	Nairobi	Unknown	2004-2006	HIV- female commercial sex workers	HSV-2 IgG ELISA (Kalon Biological Ltd., Guildford, United Kingdom); negative tests confirmed by HerpeSelect 2 HSV-2 ELISA (Focus Diagnostics, Cypress, CA)	Unknown	F	37.9	139	121	87.0504	41
Barua	2012	South-East Asia	India	Dimapur district, Nagaland	Unknown	2006	Female commercial sex workers	HerpeSelect ELISA IgG (Focus Diagnostics, USA)	Unknown	F	25.6	426	161	37.7934	42
Bozicevic, Bozicevic	2009, 2012	Europe	Croatia	Zagreb	Unknown	2006	MSM	HSV-2 IgG EIA (DiaSorin, Italy); results confirmed by immunoblot (Focus Diagnostics, USA)	Unknown	M	27 (18-69)	350	22	9.4	43, 44	Respondent-driven sampling population estimate
Bozicevic, Bozicevic	2009, 2012	Europe	Croatia	Zagreb	Unknown	2012	MSM	HerpeSelect 1 and 2 Immunoblot IgG (Focus Diagnostics, Cypress, CA, USA)	Unknown	M	28 (IQR 23-32)	387	28	5.9	43, 44	Respondent-driven sampling population estimate
Chen	2014	Western Pacific	China	Wuzhou and Hezhou, Guangxi	Unknown	2009	Female commercial sex workers	ELISA (Captia HSV-2 type-specific IgG, Trinity Biotech, Jamestown, NY, USA); equivocal samples retested and persistent equivocal samples considered to be negative	Unknown	F	26.7 (16-55)	2453	1347	54.9124	45
Chen	2014	Western Pacific	China	Wuzhou and Hezhou, Guangxi	Unknown	2009	Female commercial sex workers	ELISA (Captia HSV-2 type-specific IgG, Trinity Biotech, Jamestown, NY, USA); equivocal samples retested and persistent equivocal samples considered to be negative	Unknown	F	16-26	1408	666	47.3011	45
Chen	2014	Western Pacific	China	Wuzhou and Hezhou, Guangxi	Unknown	2009	Female commercial sex workers	ELISA (Captia HSV-2 type-specific IgG, Trinity Biotech, Jamestown, NY, USA); equivocal samples retested and persistent equivocal samples considered to be negative	Unknown	F	27-55	1045	681	65.1675	45
Perez-Brumer, Clark	2013, 2008	Americas	Peru	Lima	Unknown	2007	MSM	HSV-2 ELISA (HerpeSelect, Focus Technologies, Cypress, CA, USA)	3.5	M	28 (IQR 23-35)	560	310	55.3571	46, 47
Creswell	2012	Americas	El Salvador	San Salvador and San Miguel	Unknown	2008	MSM	HerpeSelect HSV-2 assay (Focus Technologies, Cypress, CA, USA)	Unknown	M	18->=35	690	328	47.5362	48
Gul	2008	Europe	Turkey	Unknown	Unknown	2005	Female commercial sex workers	HSV-1/HSV-2 IgG ELISA (Euroimmun, Germany)	Unknown	F	38.86 (21-61)	130	104	80	49
Hawkes	2009	Eastern Mediterranean	Pakistan	Rawalpindi, Punjab and Abbottabad, North West Frontier Province	Unknown	2007	Commercial sex workers	HerpeSelect 2 ELISA IgG, Focus Diagnostics, Cypress, CA, USA)	Unknown	F	30	533	39.603	7.43021	50
Hemalatha	2011	South-East Asia	India	Andhra Pradesh	Unknown	2005-2006	Female commercial sex workers	HerpeSelect 2 ELISA IgG (Focus Diagnostics, USA)	Unknown	F	30.5	322.3	225.61	70	51
Li	2012	Western Pacific	China	Beijing	Unknown	2009	MSM	HSV-2 ELISA (Trinity Laboratories, San Antonio, Texas, USA)	Unknown	M	28	797	37	4.64241	52
Linhart	2008	Europe	Israel	Tel-Aviv	Unknown	Unknown	Female commercial sex workers	HerpeSelect 2 ELISA IgG (Focus, Cypress, California, USA)	Unknown	F	27	282	166.265	58.9592	53
Mark	2005	Americas	United States of America	Baltimore, Maryland	Young Men's Survey	1994-2000	MSM	HerpeSelect 2 ELISA assays (Focus Technologies); 10% of specimens retested	Manufacturer's recommendation	M	23	824	159	19.2961	54
Mark	2005	Americas	United States of America	Baltimore, Maryland	Young Men's Survey	1994-2000	MSM	HerpeSelect 2 ELISA assays (Focus Technologies); 10% of specimens retested	Manufacturer's recommendation	M	<21	263	40	15.2091	54
Mark	2005	Americas	United States of America	Baltimore, Maryland	Young Men's Survey	1994-2000	MSM	HerpeSelect 2 ELISA assays (Focus Technologies); 10% of specimens retested	Manufacturer's recommendation	M	21-24	267	42	15.7303	54
Mark	2005	Americas	United States of America	Baltimore, Maryland	Young Men's Survey	1994-2000	MSM	HerpeSelect 2 ELISA assays (Focus Technologies); 10% of specimens retested	Manufacturer's recommendation	M	25-29	294	77	26.1905	54
Mishra	2009	South-East Asia	India	Karnataka State	Unknown	2004-2006	Female commercial sex workers	Kalon Biological HSV-2 IgG ELISA (Kalon Biological Ltd., Aldershot, United Kingdom) or HerpeSelect HSV-2 ELISA (Focus Diagnostics, Cypress, CA)	Unknown	F	<30->=30	2208	711	32.2011	55	Data by age seem to be incorrect
Pisani	2006	South-East Asia	Democratic Republic of Timor-Leste	Dili	Unknown	2002	MSM	HerpeSelect HSV-2 assay (Focus)	Unknown	M	23	110	32	29.0909	56
Pisani	2006	South-East Asia	Democratic Republic of Timor-Leste	Dili	Unknown	2002	Female commercial sex workers	HerpeSelect HSV-2 assay (Focus)	Unknown	F	13->=30	98	59	60.2041	56
Soto	2007	Americas	El Salvador	San Salvador and Acajutla	Unknown	2001-2002	Female commercial sex workers	HerpeSelect 2 (Focus Diagnostics, Cypress, CA)	1.1	F	26.7	130	124.41	95.7	57
Soto	2007	Americas	El Salvador	San Salvador	Unknown	2001-2002	MSM	HerpeSelect 2 (Focus Diagnostics, Cypress, CA)	1.1	M	24.2	46	25.99	56.5	57
Soto	2007	Americas	Guatemala	Guatemala City, Puerto Barrios and San José	Unknown	2001-2002	Female commercial sex workers	HerpeSelect 2 (Focus Diagnostics, Cypress, CA)	1.1	F	25.9	522	462.492	88.6	57
Soto	2007	Americas	Guatemala	Guatemala City	Unknown	2001-2002	MSM	HerpeSelect 2 (Focus Diagnostics, Cypress, CA)	1.1	M	25.3	157	67.981	43.3	57
Soto	2007	Americas	Honduras	Tegucigalpa, Puertos Cortés and the San Lorenzo area	Unknown	2001-2002	Female commercial sex workers	HerpeSelect 2 (Focus Diagnostics, Cypress, CA)	1.1	F	28.2	416	378.976	91.1	57
Soto	2007	Americas	Honduras	Tegucigalpa	Unknown	2001-2002	MSM	HerpeSelect 2 (Focus Diagnostics, Cypress, CA)	1.1	M	24.5	161	81.949	50.9	57
Soto	2007	Americas	Nicaragua	Managua, Bluefields and Corinto	Unknown	2001-2002	Female commercial sex workers	HerpeSelect 2 (Focus Diagnostics, Cypress, CA)	1.1	F	28.2	454	372.734	82.1	57
Soto	2007	Americas	Nicaragua	Managua	Unknown	2001-2002	MSM	HerpeSelect 2 (Focus Diagnostics, Cypress, CA)	1.1	M	24.5	145	78.01	53.8	57
Soto	2007	Americas	Panama	Panama City and Colón	Unknown	2001-2002	Female commercial sex workers	HerpeSelect 2 (Focus Diagnostics, Cypress, CA)	1.1	F	28.6	409	298.57	73	57
Soto	2007	Americas	Panama	Panama City	Unknown	2001-2002	MSM	HerpeSelect 2 (Focus Diagnostics, Cypress, CA)	1.1	M	27.9	228	101.004	44.3	57
van Griensven	2013	South-East Asia	Thailand	Bangkok	Unknown	2006-2012	MSM	HerpeSelect 1 and 2 ELISAs (Focus Diagnostics, Cypress, California, USA)	Unknown	M	18->=30	1740	371	21.3218	58
Vandenhoudt	2013	Africa	Kenya	Kisumu, Nyanza Province	Unknown	1997	Female commercial sex workers	HSV-2 IgG ELISA (Kalon Biological Ltd., Surrey, United Kingdom)	1.1	F	26 (IQR 20-30)?	286	267	93.3566	59
Vandenhoudt	2013	Africa	Kenya	Kisumu, Nyanza Province	Unknown	2008	Female commercial sex workers	HSV-2 IgG ELISA (Kalon Biological Ltd., Surrey, United Kingdom)	1.1	F	26 (IQR 20-30)	455	404	88.7912	59	Equivocal samples excluded from denominator
Vandepitte	2007	Africa	Democratic Republic of the Congo	Kinshasa	Unknown	2002	Female commercial sex workers	HSV-2 IgG ELISA (Kalon Biologic Ltd., Aldershot, United Kingdom)	Unknown	F	23 (10-46)	501	293	58.483	60
Wayal	2010	South-East Asia	India	Goa	Unknown	2004-2005	Female commercial sex workers	HSV-2 HerpeSelect ELISA (Focus Technologies, Cypress, CA)	Unknown	F	=<25->=36	259	139.86	54	61
Xu	2008	Western Pacific	China	Gejiu City, Yunnan Province	Unknown	2006	Female commercial sex workers	HSV-2 ELISA (HerpeSelect 2 ELISA IgG, Focus Technologies, Cypress, CA)	Unknown	F	16->=40	96	68	70.8333	62
Znazen	2010	Eastern Mediterranean	Tunisia	Tunis, Sousse and Gabes	Unknown	2007	Female commercial sex workers	HSV-2 IgG ELISA (Vircell, Granada, Spain)	Unknown	F	34	183	105	57.377	63
Holt	2003	Africa	Ethiopia	South-western Ethiopia	Unknown	1992	Female commercial sex workers	HSV-2 IgG immunoblot (CDC)	Unknown	F	19 (15-35)	203	132	65.0246	64
Jiang	2006	Western Pacific	China	Nanjing, Yangzhou, Changzhou, Wuxi and Suzhou, Jiangsu Province	Unknown	2003	MSM	HSV-2 IgG ELISA (Focus Technologies, Cypress, CA)	Unknown	M	18-70	90	7	7.77778	65
Barnabas	2011	World	Americas, the Caribbean and Australia	Various	Step Study	2004-2007	HIV- MSM part of a trial of an (ineffective) HIV-1 vaccine (baseline)	Western blot (University of Washington, Seattle, WA)	N/A	M	18-45	1836	546	29.7386	66
Barnabas	2011	Americas	Latin America and Caribbean	Various	Step Study	2004-2007	HIV- MSM part of a trial of an (ineffective) HIV-1 vaccine (baseline)	Western blot (University of Washington, Seattle, WA)	N/A	M	18-45			42	66
Barnabas	2011	World	North America and Australia	Various	Step Study	2004-2007	HIV- MSM part of a trial of an (ineffective) HIV-1 vaccine (baseline)	Western blot (University of Washington, Seattle, WA)	N/A	M	18-45			23	66

## Sheet: read me
These data were identified for FSWs and MSM (not HIV-positive) in the literature search for the WHO 2012 global HSV-2 infection estimates(1), but not used for those estimates, which only used data from general populations
Where data were available both stratified and unstratified by age, we used only those data stratified by age in the pooling
Prevalence was adjusted for test performance prior to pooling
Only data with study year 2000 or later, and with sample size of 20 or more, were pooled
(1) Looker KJ, Magaret AS, Turner KME, Vickerman P, Gottlieb SL, Newman LM. Global estimates of prevalent and incident herpes simplex virus type 2 infections in 2012. PloS one. 2015;1(10):e114989.
